# Supplementary material for: Designed architectural proteins that tune DNA looping in bacteria
Source: Nucleic Acids Res. 2021 Sep 3;49(18):10382–96. doi: 10.1093/nar/gkab759 (PMC8501960; doi:10.1093/nar/gkab759)
Supplement: gkab759_Supplemental_Files [file gkab759_supplemental_files.zip]

Archive with 3 entries (3 files):
- Tse_2021_8.17_supplemental.pdf
- Tse_video_s1.mp4
- Tse__SI_tables_S5-S6.xlsx
