# Supplementary material for: Designed architectural proteins that tune DNA looping in bacteria
Source: Nucleic Acids Res. 2021 Sep 3;49(18):10382–96. doi: 10.1093/nar/gkab759 (PMC8501960; doi:10.1093/nar/gkab759)
Supplement: gkab759_Supplemental_Files [file gkab759_supplemental_files.zip › Tse__SI_tables_S5-S6.xlsx]

## Sheet: SI Table S5
	Supplemental Table S5. Series 1 spacing constructs DNA looping data
IPTG concentration	TALE plasmid	Spacing construct plasmid	Osym to O2 spacing (bp)1	MU2			RL3			RLn4
0µM	pJ2657 (no TALE)	pJ2721	-	2258.55	+	249.038
	pJ2662 (no TALE + lacI)	pJ2721	-	47.5209	+	12.5391
		pJ2722	131.5	9.47988	+	1.70131	238.246	+	50.1825
		pJ2723	132.5	11.1513	+	2.31698	202.537	+	47.6412
		pJ2724	133.5	10.705	+	3.48844	210.98	+	72.5809
		pJ2725	134.5	12.647	+	1.22293	178.583	+	26.1906
		pJ2726	135.5	14.224	+	3.55061	158.784	+	43.3306
		pJ2727	136.5	12.9963	+	2.18611	173.784	+	34.953
		pJ2728	137.5	15.98	+	3.06731	141.336	+	31.2866
		pJ2729	138.5	14.0865	+	3.39204	160.334	+	42.4636
		pJ2730	139.5	15.1066	+	3.69585	149.507	+	40.1206
		pJ2731	140.5	10.899	+	1.61897	207.224	+	38.3355
		pJ2732	141.5	8.68728	+	1.77897	259.983	+	60.4664
		pJ2733	142.5	9.59931	+	2.53955	235.282	+	67.4353
		pJ2734	143.5	10.7785	+	1.47359	209.541	+	36.8038
		pJ2735	144.5	11.2959	+	2.20101	199.944	+	44.7645
		pJ2736	145.5	11.1188	+	1.46883	203.128	+	34.9532
		pJ2737	146.5	12.8313	+	3.54154	176.018	+	52.3158
	pJ2658 (sp TALE)	pJ2721	-	1928.48	+	184.655
	pJ2663 (sp TALE+lacI)	pJ2721	-	47.7106	+	20.7149
		pJ2722	131.5	18.1521	+	6.34772	106.241	+	38.5195	1.1583	+	0.665067
		pJ2723	132.5	18.9546	+	9.08345	101.742	+	49.7207	1.0429	+	0.698521
		pJ2724	133.5	22.0746	+	3.30839	87.362	+	15.5373	0.521686	+	0.226181
		pJ2725	134.5	34.283	+	4.88203	56.2519	+	9.65293	0.697811	+	0.377339
		pJ2726	135.5	37.1435	+	25.1964	51.9199	+	35.5692	0.537899	+	0.449343
		pJ2727	136.5	49.8669	+	19.597	38.6726	+	15.6424	0.377303	+	0.203246
		pJ2728	137.5	43.708	+	22.9879	44.122	+	23.5871	0.658128	+	0.454298
		pJ2729	138.5	37.21	+	1.54617	51.827	+	5.40965	0.933837	+	0.666856
		pJ2730	139.5	59.6568	+	70.1221	32.3263	+	38.123	0.354342	+	0.45941
		pJ2731	140.5	29.3672	+	5.50239	65.6679	+	13.8174	0.449429	+	0.214304
		pJ2732	141.5	31.7637	+	9.01576	60.7135	+	18.187	0.568384	+	0.36766
		pJ2733	142.5	27.7795	+	6.55315	69.4212	+	17.674	0.545187	+	0.326753
		pJ2734	143.5	31.6641	+	6.06897	60.9045	+	13.049	0.703027	+	0.219371
		pJ2735	144.5	44.0301	+	12.2301	43.7993	+	12.8685	0.429186	+	0.227967
		pJ2736	145.5	41.442	+	14.676	46.5346	+	17.0713	0.313816	+	0.2504
		pJ2737	146.5	25.7073	+	6.31625	75.017	+	19.7818	0.840556	+	0.44058
	pJ2660 (sp TALE-Nhp6A)	pJ2721	-	1333.88	+	154.9
	pJ2665 (sp TALE-Nhp6A+lacI)	pJ2721	-	26.3768	+	8.04895
		pJ2722	131.5	5.3	+	1.78	251.675	+	89.4352	2.16772	+	1.65132
		pJ2723	132.5	11.9594	+	15.48	111.534	+	144.947	1.12551	+	1.69387
		pJ2724	133.5	10.0243	+	8.19	133.065	+	109.808	1.74656	+	2.901
		pJ2725	134.5	8.49777	+	2.79	156.968	+	54.6647	2.89027	+	2.04847
		pJ2726	135.5	12.0184	+	8.51	110.987	+	79.6378	0.722319	+	0.613644
		pJ2727	136.5	14.4098	+	3.99	92.5672	+	27.7942	1.13185	+	0.656841
		pJ2728	137.5	21.8902	+	7.7	60.9351	+	22.5722	0.586673	+	0.272009
		pJ2729	138.5	16.43	+	7.12	81.1856	+	36.4234	0.664717	+	0.331417
		pJ2730	139.5	12.81	+	4.52	104.128	+	38.6802	0.916732	+	0.394555
		pJ2731	140.5	13.27	+	8.28	100.518	+	63.7969	0.678374	+	0.468064
		pJ2732	141.5	7.43771	+	2.88287	179.34	+	72.5654	2.424	+	1.45586
		pJ2733	142.5	7.75071	+	4.00756	172.098	+	91.2011	1.041	+	0.642753
		pJ2734	143.5	7.31328	+	3.34553	182.392	+	86.0832	1.83862	+	1.36438
		pJ2735	144.5	8.4554	+	3.86096	157.755	+	74.3281	3.46263	+	2.66521
		pJ2736	145.5	13.1282	+	8.01156	101.604	+	63.1169	0.555589	+	0.406234
		pJ2737	146.5	25.0863	+	17.3187	53.1715	+	37.2235	0.317279	+	0.256913
	pJ2741 (ns TALE)	pJ2721	-	2014.56	+	248.142
	pJ2745 (ns TALE+lacI)	pJ2721	-	53.0299	+	14.2179
		pJ2722	131.5	21.964	+	9.39708	91.7207	+	40.8356
		pJ2723	132.5	20.65	+	9.11	97.5572	+	44.6846
		pJ2724	133.5	12.03	+	4.52	167.461	+	66.2145
		pJ2725	134.5	24.9908	+	12.44	80.6119	+	41.3375
		pJ2726	135.5	20.8712	+	9.64	96.5235	+	46.1405
		pJ2727	136.5	19.6547	+	6.56	102.497	+	36.4651
		pJ2728	137.5	30.0493	+	12.59	67.0416	+	29.2777
		pJ2729	138.5	36.299	+	25.25	55.499	+	39.2063
		pJ2730	139.5	22.0824	+	11.58	91.2292	+	49.1427
		pJ2731	140.5	13.7876	+	5.65	146.114	+	62.5225
		pJ2732	141.5	18.8598	+	10.56	106.818	+	61.2397
		pJ2733	142.5	15.821	+	8.36	127.335	+	69.0892
		pJ2734	143.5	23.2542	+	4.43	86.6318	+	19.6529
		pJ2735	144.5	19.7405	+	8.39	102.052	+	45.1583
		pJ2736	145.5	13.5856	+	9.48	148.286	+	105.073
		pJ2737	146.5	22.5728	+	9.84	89.2469	+	40.428
	pJ2743 (ns TALE - Nhp6A)	pJ2721	-	1725.27	+	194.232
	pJ2747 (ns TALE - Nhp6A+lacI)	pJ2721	-	44.9098	+	7.04701
		pJ2722	131.5	14.86	+	9.8721	116.102	+	78.2309
		pJ2723	132.5	17.41	+	13.0678	99.0964	+	75.213
		pJ2724	133.5	22.6453	+	32.5429	76.1866	+	109.821
		pJ2725	134.5	31.7675	+	19.2807	54.3092	+	33.5242
		pJ2726	135.5	11.2283	+	4.94795	153.654	+	69.8851
		pJ2727	136.5	21.0954	+	10.2034	81.784	+	40.6148
		pJ2728	137.5	16.6106	+	4.23737	103.865	+	28.9616
		pJ2729	138.5	14.1258	+	2.62867	122.136	+	26.5638
		pJ2730	139.5	15.1891	+	2.82431	113.586	+	24.6901
		pJ2731	140.5	11.6434	+	2.86582	148.176	+	40.105
		pJ2732	141.5	23.3191	+	10.0117	73.9852	+	32.8383
		pJ2733	142.5	10.4359	+	3.09089	165.32	+	52.3819
		pJ2734	143.5	17.3918	+	9.76473	99.2002	+	56.8053
		pJ2735	144.5	37.8686	+	22.651	45.5592	+	27.7296
		pJ2736	145.5	9.43407	+	3.47974	182.876	+	70.5256
		pJ2737	146.5	10.2948	+	4.0257	167.586	+	68.1949
100 µM	pJ2657 (no TALE)	pJ2721	-	2201.35	+	212.716
	pJ2662 (no TALE + lacI)	pJ2721	-	517.58	+	64.04
		pJ2722	131.5	41.5107	+	9.47463	53.031	+	13.1441
		pJ2723	132.5	30.8144	+	4.72058	71.439	+	12.9393
		pJ2724	133.5	35.0537	+	5.75488	62.7995	+	11.9633
		pJ2725	134.5	95.6195	+	9.37108	23.022	+	3.16852
		pJ2726	135.5	52.8376	+	2.83659	41.6626	+	4.60544
		pJ2727	136.5	103.258	+	13.4153	21.3189	+	3.45184
		pJ2728	137.5	64.4534	+	8.62644	34.1541	+	5.63806
		pJ2729	138.5	55.7566	+	7.02523	39.4815	+	6.26909
		pJ2730	139.5	59.6941	+	9.50444	36.8772	+	6.86827
		pJ2731	140.5	90.6972	+	10.0993	24.2715	+	3.57841
		pJ2732	141.5	76.9497	+	6.4522	28.6077	+	3.66
		pJ2733	142.5	42.2704	+	16.0904	52.0778	+	20.4523
		pJ2734	143.5	69.0072	+	7.65233	31.9003	+	4.69209
		pJ2735	144.5	79.1412	+	8.88808	27.8155	+	4.12102
		pJ2736	145.5	93.7309	+	10.983	23.4859	+	3.56704
		pJ2737	146.5	51.379	+	5.74129	42.8453	+	6.32952
	pJ2658 (sp TALE)	pJ2721	-	1931.41	+	197.525
	pJ2663 (sp TALE+lacI)	pJ2721	-	380.304	+	48.8583
		pJ2722	131.5	75.7374	+	16.694	25.5014	+	6.19656	0.951241	+	0.29523
		pJ2723	132.5	80.8043	+	12.8577	23.9024	+	4.5212	0.747748	+	0.170716
		pJ2724	133.5	158.858	+	21.2595	12.1581	+	2.0478	0.309804	+	0.102861
		pJ2725	134.5	223.564	+	22.4578	8.63919	+	1.23845	0.280166	+	0.0689729
		pJ2726	135.5	248.931	+	110.879	7.75883	+	3.54588	0.233728	+	0.119156
		pJ2727	136.5	376.059	+	42.9275	5.13594	+	0.787148	0.213777	+	0.0863823
		pJ2728	137.5	353.694	+	34.0389	5.46069	+	0.766849	0.18786	+	0.0427857
		pJ2729	138.5	293.164	+	29.1111	6.58816	+	0.939117	0.408399	+	0.105512
		pJ2730	139.5	302.6	+	88.9733	6.38272	+	1.98699	0.219232	+	0.0860093
		pJ2731	140.5	204.743	+	26.8916	9.43338	+	1.57031	0.322325	+	0.0816948
		pJ2732	141.5	169.605	+	18.7592	11.3877	+	1.71545	0.369909	+	0.10099
		pJ2733	142.5	144.054	+	16.8473	13.4076	+	2.083	0.351366	+	0.110606
		pJ2734	143.5	184.447	+	22.0748	10.4714	+	1.64845	0.310432	+	0.0617177
		pJ2735	144.5	242.065	+	24.5587	7.97891	+	1.14941	0.271555	+	0.0710449
		pJ2736	145.5	324.172	+	32.5207	5.95799	+	0.853532	0.154277	+	0.0364526
		pJ2737	146.5	319.053	+	47.1951	6.05359	+	1.08864	0.203831	+	0.0640733
	pJ2660 (sp TALE-Nhp6A)	pJ2721	-	1382.84	+	140.254
	pJ2665 (sp TALE-Nhp6A+lacI)	pJ2721	-	252.338	+	37.4272
		pJ2722	131.5	11.9468	+	2.96175	115.749	+	31.0042	3.15548	+	1.12353
		pJ2723	132.5	16.6987	+	2.69887	82.811	+	15.8012	2.43255	+	0.857213
		pJ2724	133.5	24.094	+	9.51647	57.3935	+	23.4043	1.29859	+	0.579597
		pJ2725	134.5	45.0413	+	15.0729	30.7015	+	10.7356	1.37038	+	0.821897
		pJ2726	135.5	49.8066	+	7.98998	27.7641	+	5.26944	0.747996	+	0.261945
		pJ2727	136.5	94.6052	+	18.5381	14.6169	+	3.22514	0.787417	+	0.299037
		pJ2728	137.5	109.53	+	29.5404	12.6252	+	3.63785	0.442198	+	0.145336
		pJ2729	138.5	109.522	+	10.053	12.626	+	1.72715	0.35345	+	0.0716512
		pJ2730	139.5	63.4461	+	9.68401	21.7954	+	3.99422	0.733922	+	0.235107
		pJ2731	140.5	39.0544	+	9.90992	35.4079	+	9.67579	1.13809	+	0.499283
		pJ2732	141.5	28.8814	+	3.90902	47.8798	+	8.09805	1.75148	+	0.397769
		pJ2733	142.5	23.7063	+	5.00488	58.332	+	13.6625	2.04919	+	0.555346
		pJ2734	143.5	20.837	+	4.92789	66.3645	+	17.0775	1.91828	+	0.6203
		pJ2735	144.5	35.7685	+	4.6321	38.6607	+	6.3594	1.60471	+	0.515366
		pJ2736	145.5	53.2218	+	3.384	25.9825	+	3.11028	0.559758	+	0.132427
		pJ2737	146.5	120.686	+	51.4932	11.4581	+	5.0251	0.282059	+	0.137165
	pJ2741 (ns TALE)	pJ2721	-	1943.11	+	205.864
	pJ2745 (ns TALE+lacI)	pJ2721	-	436.247	+	51.3482
		pJ2722	131.5	72.4808	+	11.7	26.8086	+	5.17632
		pJ2723	132.5	60.7871	+	4.35	31.9658	+	4.08682
		pJ2724	133.5	49.5127	+	13.16	39.2447	+	11.229
		pJ2725	134.5	63.0144	+	10.7	30.8359	+	6.17161
		pJ2726	135.5	58.5344	+	11.68	33.196	+	7.49973
		pJ2727	136.5	80.8797	+	29	24.0247	+	8.9824
		pJ2728	137.5	66.8475	+	9.67	29.0678	+	5.21201
		pJ2729	138.5	120.453	+	22.6	16.1317	+	3.4759
		pJ2730	139.5	66.7414	+	14.28	29.114	+	6.95108
		pJ2731	140.5	66.3931	+	10.5615	29.2667	+	5.59365
		pJ2732	141.5	63.1184	+	12.7209	30.7851	+	7.00949
		pJ2733	142.5	50.9221	+	12.8553	38.1584	+	10.447
		pJ2734	143.5	57.605	+	3.41741	33.7316	+	4.09585
		pJ2735	144.5	66.132	+	12.6292	29.3823	+	6.41678
		pJ2736	145.5	50.3152	+	7.80787	38.6187	+	7.25632
		pJ2737	146.5	65.4267	+	15.3785	29.699	+	7.65709
	pJ2743 (ns TALE-Nhp6A)	pJ2721	-	1899.75	+	188.619
	pJ2747 (ns TALE-Nhp6A+lacI)	pJ2721	-	453.349	+	49.8438
		pJ2722	131.5	51.7896	+	11.0072	36.682	+	8.60502
		pJ2723	132.5	55.8045	+	15.5768	34.0429	+	10.0857
		pJ2724	133.5	42.9839	+	6.52738	44.1968	+	8.01878
		pJ2725	134.5	84.7966	+	40.4523	22.4036	+	10.9167
		pJ2726	135.5	51.1814	+	14.1799	37.1179	+	10.924
		pJ2727	136.5	102.34	+	29.9567	18.5631	+	5.7378
		pJ2728	137.5	66.5389	+	8.18678	28.5509	+	4.51394
		pJ2729	138.5	53.181	+	5.95181	35.7223	+	5.3444
		pJ2730	139.5	63.9705	+	15.5618	29.6972	+	7.80284
		pJ2731	140.5	61.0622	+	20.0603	31.1117	+	10.6775
		pJ2732	141.5	69.4942	+	7.95786	27.3368	+	4.14318
		pJ2733	142.5	66.7378	+	6.23504	28.4659	+	3.88078
		pJ2734	143.5	54.9127	+	9.26831	34.5958	+	6.77453
		pJ2735	144.5	78.8539	+	20.2927	24.092	+	6.64541
		pJ2736	145.5	40.9276	+	7.29633	46.4173	+	9.47181
		pJ2737	146.5	46.7652	+	8.65987	40.6232	+	8.53556

## Sheet: SI Table S6 
	Supplemental Table S6. Series 2 spacing constructs DNA looping data
IPTG concentration	TALE plasmid	Spacing construct plasmid	Tsp to O2 spacing (bp)1	MU2			RL3			RLn4
0µM	pJ2657 (no TALE)	pJ2721	-	2258.55	+	249.038
	pJ2662 (no TALE + lacI)	pJ2721	-	47.5209	+	12.5391
		pJ2733	85.5	9.59931	+	2.53955	235.282	+	67.4353
		pJ2749	86.5	7.20967	+	2.36601	313.266	+	108.453
		pJ2750	87.5	11.2621	+	1.80541	200.544	+	39.0197
		pJ2751	88.5	9.78798	+	1.95951	230.747	+	52.7379
		pJ2752	89.5	10.6988	+	1.6914	211.103	+	40.6896
		pJ2753	90.5	10.213	+	1.02801	221.144	+	33.0166
		pJ2754	91.5	11.6572	+	1.86612	193.747	+	37.6612
		pJ2755	92.5	13.9742	+	2.0163	161.623	+	29.3501
		pJ2756	93.5	12.0912	+	1.41985	186.793	+	30.0893
		pJ2757	94.5	10.9794	+	1.37925	205.708	+	34.3842
		pJ2758	95.5	13.4175	+	1.86655	168.329	+	29.8805
		pJ2759	96.5	11.6843	+	1.98438	193.298	+	39.1408
		pJ2760	97.5	12.0074	+	0.992263	188.096	+	25.9186
		pJ2761	98.5	17.4993	+	3.03513	129.065	+	26.5262
		pJ2762	99.5	23.6156	+	2.49708	95.638	+	14.6107
		pJ2763	100.5	6.43793	+	1.54108	350.819	+	92.4586
	pJ2658 (sp TALE)	pJ2721	-	1928.48	+	184.655
	pJ2663 (sp TALE+lacI)	pJ2721	-	47.7106	+	20.7149
		pJ2733	85.5	27.7795	+	6.55315	69.4212	+	17.674	0.252749	+	0.110667
		pJ2749	86.5	26.7055	+	14.3103	72.2131	+	39.3087	0.443004	+	0.276341
		pJ2750	87.5	21.1305	+	5.2085	91.2653	+	24.1339	1.13241	+	0.426396
		pJ2751	88.5	20.687	+	3.97568	93.222	+	20.0161	0.81312	+	0.283346
		pJ2752	89.5	19.5121	+	4.85021	98.8351	+	26.3275	0.74349	+	0.469514
		pJ2753	90.5	18.618	+	5.33009	103.582	+	31.2687	0.749704	+	0.331005
		pJ2754	91.5	22.7736	+	7.44822	84.6807	+	28.8578	0.412789	+	0.201507
		pJ2755	92.5	19.6394	+	4.88929	98.1945	+	26.1916	1.15279	+	0.663115
		pJ2756	93.5	30.1869	+	12.9331	63.8849	+	28.0458	0.737098	+	0.448838
		pJ2757	94.5	17.0353	+	3.9075	113.205	+	28.1382	1.11498	+	0.446695
		pJ2758	95.5	13.9504	+	1.79433	138.239	+	22.1666	1.0594	+	0.241572
		pJ2759	96.5	12.7435	+	3.32469	151.331	+	42.0562	1.1902	+	0.429157
		pJ2760	97.5	11.3892	+	1.69095	169.326	+	29.9146	1.59342	+	0.497355
		pJ2761	98.5	10.451	+	1.77594	184.527	+	35.9921	2.15878	+	0.702612
		pJ2762	99.5	20.3208	+	3.89473	94.9019	+	20.3326	1.56607	+	0.423088
		pJ2763	100.5	13.5375	+	3.03776	142.455	+	34.7549	0.75092	+	0.273978
	pJ2660 (sp TALE-Nhp6A)	pJ2721	-	1333.88	+	154.9
	pJ2665 (spTALE-Nhp6A+lacI)	pJ2721	-	26.3768	+	8.04895
		pJ2733	85.5	7.75071	+	4.00756	172.098	+	91.2011	1.041	+	0.642753
		pJ2749	86.5	6.91627	+	2.78968	192.861	+	80.9507	1.28257	+	0.907788
		pJ2750	87.5	17.065	+	17.0647	78.1648	+	78.6888	0.659743	+	0.676601
		pJ2751	88.5	14.4603	+	6.88983	92.2444	+	45.2379	1.19684	+	0.870899
		pJ2752	89.5	11.1539	+	6.42194	119.589	+	70.2409	0.945168	+	0.569042
		pJ2753	90.5	10.1482	+	3.72562	131.44	+	50.6107	0.863029	+	0.363394
		pJ2754	91.5	9.27402	+	3.81297	143.83	+	61.4484	1.14774	+	0.561304
		pJ2755	92.5	5.84886	+	3.96699	228.058	+	156.932	1.58363	+	1.12316
		pJ2756	93.5	12.2177	+	7.3038	109.176	+	66.4857	0.949337	+	0.668926
		pJ2757	94.5	12.9626	+	7.75663	102.902	+	62.7239	0.658747	+	0.414847
		pJ2758	95.5	11.4168	+	4.71905	116.835	+	50.1628	0.900018	+	0.593066
		pJ2759	96.5	19.3404	+	5.72214	68.9685	+	21.9208	0.466294	+	0.233659
		pJ2760	97.5	13.1005	+	4.96733	101.819	+	40.3769	0.975892	+	0.591413
		pJ2761	98.5	20.0572	+	8.30578	66.5038	+	28.6019	0.703281	+	0.339016
		pJ2762	99.5	17.2678	+	5.50189	77.2466	+	26.1962	1.46218	+	0.616352
		pJ2763	100.5	18.0395	+	8.37449	73.9421	+	35.3839	0.326779	+	0.170199
	pJ2741 (ns TALE)	pJ2721	-	2014.56	+	248.142
	pJ2745 (ns TALE+lacI)	pJ2721	-	53.0299	+	14.2179
		pJ2733	85.5	15.821	+	8.36	127.335	+	69.0892
		pJ2749	86.5	12.3587	+	3.44337	163.008	+	49.6575
		pJ2750	87.5	24.9964	+	5.95116	80.5938	+	21.6037
		pJ2751	88.5	17.5718	+	4.30976	114.647	+	31.4659
		pJ2752	89.5	15.1546	+	8.47385	132.934	+	76.1137
		pJ2753	90.5	14.581	+	4.34098	138.163	+	44.5148
		pJ2754	91.5	9.82028	+	3.21222	205.143	+	71.7022
		pJ2755	92.5	23.6506	+	11.6961	85.18	+	43.4117
		pJ2756	93.5	23.2438	+	9.38119	86.6708	+	36.5731
		pJ2757	94.5	19.8417	+	5.73533	101.531	+	31.9015
		pJ2758	95.5	15.4387	+	1.62744	130.488	+	21.1551
		pJ2759	96.5	15.8443	+	3.07267	127.147	+	29.2107
		pJ2760	97.5	18.9577	+	4.28299	106.266	+	27.3443
		pJ2761	98.5	23.5682	+	5.41109	85.4776	+	22.2709
		pJ2762	99.5	33.2441	+	3.6283	60.599	+	9.97287
		pJ2763	100.5	10.6193	+	2.56684	189.707	+	51.4657
	pJ2743 (ns TALE-Nhp6A)	pJ2721	-	1725.27	+	194.232
	pJ2747 (ns TALE-Nhp6A+lacI)	pJ2721	-	44.9098	+	7.04701
		pJ2733	85.5	10.4359	+	3.09089	165.32	+	52.3819
		pJ2749	86.5	11.4734	+	6.40986	150.371	+	85.6972
		pJ2750	87.5	14.562	+	2.3314	118.478	+	23.1887
		pJ2751	88.5	22.3848	+	11.7667	77.0731	+	41.4328
		pJ2752	89.5	13.6356	+	0.945807	126.527	+	16.7311
		pJ2753	90.5	11.328	+	1.44898	152.3	+	25.9517
		pJ2754	91.5	13.7674	+	2.88689	125.315	+	29.8251
		pJ2755	92.5	11.9802	+	1.55392	144.009	+	24.7338
		pJ2756	93.5	15.002	+	5.04224	115.002	+	40.7634
		pJ2757	94.5	11.0446	+	1.22806	156.209	+	24.7175
		pJ2758	95.5	13.2903	+	6.4728	129.814	+	64.8911
		pJ2759	96.5	11.6645	+	4.3238	147.908	+	57.2995
		pJ2760	97.5	16.5359	+	7.34564	104.334	+	47.8129
		pJ2761	98.5	18.2448	+	3.40006	94.5622	+	20.5885
		pJ2762	99.5	32.6571	+	7.30287	52.8297	+	13.2266
		pJ2763	100.5	7.62461	+	1.31183	226.276	+	46.5251
100µM	pJ2657 (no TALE)	pJ2721	-	2201.35	+	212.716
	pJ2662 (no TALE + lacI)	pJ2721	-	517.58	+	64.04
		pJ2733	85.5	42.2704	+	16.0904	52.0778	+	20.4523
		pJ2749	86.5	39.4668	+	10.4882	55.7773	+	15.7722
		pJ2750	87.5	53.3836	+	6.066	41.2365	+	6.1509
		pJ2751	88.5	57.5597	+	5.72722	38.2447	+	5.30453
		pJ2752	89.5	55.3734	+	3.7012	39.7547	+	4.67096
		pJ2753	90.5	41.2844	+	3.22289	53.3216	+	6.62381
		pJ2754	91.5	44.0179	+	3.72313	50.0104	+	6.42229
		pJ2755	92.5	49.1533	+	6.29963	44.7854	+	7.18845
		pJ2756	93.5	50.2935	+	5.27053	43.7701	+	6.23926
		pJ2757	94.5	51.4298	+	4.08807	42.8031	+	5.35564
		pJ2758	95.5	54.9303	+	4.4307	40.0754	+	5.04431
		pJ2759	96.5	50.4102	+	4.09812	43.6688	+	5.51443
		pJ2760	97.5	54.345	+	5.9969	40.507	+	5.94144
		pJ2761	98.5	66.1353	+	7.50995	33.2856	+	4.963
		pJ2762	99.5	89.4921	+	6.56844	24.5983	+	2.98486
		pJ2763	100.5	32.7857	+	5.66355	67.1436	+	13.29
	pJ2658 (sp TALE)	pJ2721	-	1931.41	+	197.525
	pJ2663 (sp TALE+lacI)	pJ2721	-	380.304	+	48.8583
		pJ2733	85.5	144.054	+	16.8473	13.4076	+	2.083	0.351366	+	0.110606
		pJ2749	86.5	137.974	+	34.6167	13.9984	+	3.79266	0.297874	+	0.0991248
		pJ2750	87.5	175.659	+	20.5226	10.9952	+	1.70723	0.368749	+	0.0799286
		pJ2751	88.5	168.717	+	18.4032	11.4477	+	1.71168	0.368282	+	0.0890961
		pJ2752	89.5	187.677	+	33.2941	10.2912	+	2.10731	0.245502	+	0.0794399
		pJ2753	90.5	192.179	+	40.3518	10.0501	+	2.34721	0.24027	+	0.0660331
		pJ2754	91.5	161.507	+	27.3993	11.9587	+	2.36888	0.207726	+	0.0557216
		pJ2755	92.5	200.528	+	31.6302	9.63166	+	1.81063	0.205918	+	0.0600685
		pJ2756	93.5	240.906	+	30.6549	8.01729	+	1.30884	0.237716	+	0.0582812
		pJ2757	94.5	167.802	+	25.7718	11.5101	+	2.12383	0.333345	+	0.0877519
		pJ2758	95.5	106.864	+	24.1887	18.0736	+	4.48914	0.470245	+	0.137341
		pJ2759	96.5	76.6794	+	19.9954	25.1882	+	7.05532	0.586383	+	0.188362
		pJ2760	97.5	82.8229	+	19.7282	23.3198	+	6.04507	0.67717	+	0.225811
		pJ2761	98.5	89.3726	+	17.5407	21.6108	+	4.78273	0.697793	+	0.199105
		pJ2762	99.5	97.8454	+	19.9621	19.7394	+	4.50482	0.979432	+	0.295607
		pJ2763	100.5	94.0358	+	15.2545	20.5391	+	3.93872	0.379811	+	0.0917421
	pJ2660 (sp TALE-Nhp6A)	pJ2721	-	1382.84	+	140.254
	pJ2665 (sp TALE-Nhp6A+lacI)	pJ2721	-	252.338	+	37.4272
		pJ2733	85.5	23.7063	+	5.00488	58.332	+	13.6625	0.949475	+	0.260758
		pJ2749	86.5	26.5742	+	9.73994	52.0368	+	19.7892	1.27607	+	0.542998
		pJ2750	87.5	43.4972	+	5.73757	31.7914	+	5.28984	0.967895	+	0.220081
		pJ2751	88.5	52.5399	+	4.8132	26.3197	+	3.59719	0.848179	+	0.187878
		pJ2752	89.5	54.3271	+	8.96918	25.4539	+	4.93199	0.857924	+	0.218788
		pJ2753	90.5	41.2684	+	5.56516	33.5083	+	5.6541	0.841596	+	0.205886
		pJ2754	91.5	40.1448	+	6.0818	34.4462	+	6.28001	0.793996	+	0.219436
		pJ2755	92.5	32.7364	+	6.19801	42.2415	+	9.0729	1.11509	+	0.297259
		pJ2756	93.5	31.7339	+	4.56243	43.576	+	7.66705	1.18248	+	0.27548
		pJ2757	94.5	28.5571	+	4.92865	48.4235	+	9.69366	1.24782	+	0.320458
		pJ2758	95.5	27.5356	+	3.49211	50.22	+	8.15526	1.22431	+	0.26845
		pJ2759	96.5	35.402	+	8.05883	39.061	+	9.73442	0.961855	+	0.275891
		pJ2760	97.5	39.3724	+	7.53888	35.122	+	7.61024	0.926675	+	0.234199
		pJ2761	98.5	60.4109	+	11.9159	22.8905	+	5.07702	0.825317	+	0.220151
		pJ2762	99.5	44.0823	+	5.89349	31.3694	+	5.26415	1.52543	+	0.321406
		pJ2763	100.5	53.3543	+	21.2114	25.918	+	10.6339	0.381836	+	0.16985
	pJ2741 (ns TALE)	pJ2721	-	1943.11	+	205.864
	pJ2745 (ns TALE+lacI)	pJ2721	-	436.247	+	51.3482
		pJ2733	85.5	50.9221	+	12.8553	38.1584	+	10.447
		pJ2749	86.5	41.3477	+	6.68097	46.9943	+	9.08009
		pJ2750	87.5	65.1665	+	7.03375	29.8176	+	4.50971
		pJ2751	88.5	62.5116	+	9.87318	31.084	+	5.91168
		pJ2752	89.5	46.354	+	10.5245	41.9189	+	10.5027
		pJ2753	90.5	46.4545	+	4.58941	41.8282	+	6.05928
		pJ2754	91.5	33.7525	+	4.94813	57.5694	+	10.4129
		pJ2755	92.5	41.5423	+	8.15447	46.7742	+	10.4334
		pJ2756	93.5	57.614	+	8.59075	33.7263	+	6.16905
		pJ2757	94.5	56.2746	+	8.72292	34.5291	+	6.48297
		pJ2758	95.5	50.5565	+	5.62594	38.4344	+	5.90538
		pJ2759	96.5	45.2357	+	5.25657	42.9552	+	6.75474
		pJ2760	97.5	56.4248	+	10.2152	34.4372	+	7.22365
		pJ2761	98.5	62.7412	+	9.13791	30.9702	+	5.5778
		pJ2762	99.5	96.4132	+	16.0711	20.154	+	3.9806
		pJ2763	100.5	35.9321	+	3.65481	54.0772	+	7.94223
	pJ2743 (ns TALE-Nhp6A)	pJ2721	-	1899.75	+	188.619
	pJ2747 (ns TALE-Nhp6A+lacI)	pJ2721	-	453.349	+	49.8438
		pJ2733	85.5	66.7378	+	6.23504	28.4659	+	3.88078
		pJ2749	86.5	46.5865	+	7.59657	40.779	+	7.78522
		pJ2750	87.5	57.8383	+	6.88206	32.8459	+	5.09015
		pJ2751	88.5	61.2213	+	8.77164	31.0308	+	5.40918
		pJ2752	89.5	64.031	+	8.50293	29.6692	+	4.91936
		pJ2753	90.5	47.7141	+	6.9991	39.8152	+	7.05249
		pJ2754	91.5	43.7898	+	7.98894	43.3834	+	9.01096
		pJ2755	92.5	50.1494	+	6.15708	37.8818	+	5.98142
		pJ2756	93.5	51.5518	+	5.98063	36.8512	+	5.62709
		pJ2757	94.5	48.9544	+	6.19649	38.8065	+	6.24283
		pJ2758	95.5	46.3138	+	5.04144	41.019	+	6.04345
		pJ2759	96.5	46.7802	+	4.74974	40.6101	+	5.76702
		pJ2760	97.5	50.1239	+	4.21299	37.9011	+	4.93041
		pJ2761	98.5	68.4954	+	7.53544	27.7354	+	4.11016
		pJ2762	99.5	92.3809	+	7.3762	20.5643	+	2.62008
		pJ2763	100.5	27.988	+	3.92564	67.8772	+	11.6644
